# Supplementary material for: Comparative Transcriptome Analysis Reveals the Effect of Aurantiochytrium sp. on Gonadal Development in Zebrafish
Source: Animals (Basel). 2023 Aug 1;13(15):2482. doi: 10.3390/ani13152482 (PMC10417364; doi:10.3390/ani13152482)
Supplement: Supplementary file 1 [file animals-13-02482-s001.zip]

Archive with 1 entries (1 files):
- animals-2485430-supplementary.pdf
